# Supplementary material for: Protection against Paraquat-Induced Oxidative Stress by Curcuma longa Extract-Loaded Polymeric Nanoparticles in Zebrafish Embryos
Source: Polymers (Basel). 2022 Sep 9;14(18):3773. doi: 10.3390/polym14183773 (PMC9503139; doi:10.3390/polym14183773)
Supplement: Supplementary file 1 [file polymers-14-03773-s001.zip]

Archive with 1 entries (1 files):
- polymers-1888392-supplementary.pdf
